# Supplementary material for: Microbial Community in the Permafrost Thaw Gradient in the South of the Vitim Plateau (Buryatia, Russia)
Source: Microorganisms. 2022 Nov 7;10(11):2202. doi: 10.3390/microorganisms10112202 (PMC9695985; doi:10.3390/microorganisms10112202)
Supplement: Supplementary file 1 [file microorganisms-10-02202-s001.zip]

Archive with 1 entries (1 files):
- microorganisms-1969863-supplementary.pdf
